# Supplementary material for: A Novel Dry Treatment for Municipal Solid Waste Incineration Bottom Ash for the Reduction of Salts and Potential Toxic Elements
Source: Materials (Basel). 2021 Jun 7;14(11):3133. doi: 10.3390/ma14113133 (PMC8201139; doi:10.3390/ma14113133)
Supplement: Supplementary file 1 [file materials-14-03133-s001.zip]

Archive with 1 entries (1 files):
- materials-1203344-supplementary.pdf
